# Supplementary material for: Characterization of the microbial communities in wheat tissues and rhizosphere soil caused by dwarf bunt of wheat
Source: Sci Rep. 2021 Mar 11;11:5773. doi: 10.1038/s41598-021-85281-8 (PMC7952392; doi:10.1038/s41598-021-85281-8)
Supplement: Supplementary file 6 — Supplementary Table 2. [file 41598_2021_85281_MOESM6_ESM.xlsx]

## Sheet: Sheet1
Supplementary Table 2. Characterization of the microbial richness and diversity index of soil fungi.
Sample\Estimators	Shannon	Ace	Chao
CK26_T1	3.765	822.372	792.103
CK26_T2	3.404	1062.19	884.786
CK26_T3	4.139	916.104	887.1
Average	3.769a	933.555a	854.663a
R26_T1	4.31	843.361	830.009
R26_T2	4.463	949.349	944.209
R26_T3	4.64	944.46	930.364
Average	4.471b	912.390a	901.527a
CK49_T1	4.005	729.701	706.303
CK49_T2	3.062	848.82	836.989
CK49_T3	3.515	882.861	838.161
Average	3.527a	820.461a	793.818a
R49_T1	4.457	768.748	773.786
R49_T2	4.321	982.443	953.239
R49_T3	4.223	948.328	971.2
Average	4.334b	899.840a	899.408a
CK44_T1	3.819	703.965	692.835
CK44_T2	2.032	267.146	235.316
CK44_T3	2.073	203.596	163.867
Average	2.641a	391.569a	364.006a
S44_T1	3.989	721.899	719.701
S44_T2	2.051	119.576	119.3
S44_T3	1.811	164.944	132.25
Average	2.617a	335.473a	323.750a
CK45_T1	4.157	712.49	706.835
CK45_T2	3.123	193.291	192.364
CK45_T3	3.021	128.252	127.143
Average	3.434a	344.678a	342.114a
S45_T1	3.296	762.658	735.663
S45_T2	3.838	838.768	836.75
S45_T3	3.542	707.184	716.119
Average	3.559a	769.537a	762.844a
Treatment values within a row followed by different letters are significantly differences at P ≤ 0.05 levels according to Student's t test.T, soil. R, resistant variety inoculated with T. controversa; S, susceptible variety inoculated with T. controversa; CK, wheat not inoculated with T. controversa; 26, wheat hybrid variety Mianyang 26 / Yumai 47; 49, wheat hybrid variety Yumai 49 * 4 / Lankao d…
