# Supplementary material for: Characterization of the microbial communities in wheat tissues and rhizosphere soil caused by dwarf bunt of wheat
Source: Sci Rep. 2021 Mar 11;11:5773. doi: 10.1038/s41598-021-85281-8 (PMC7952392; doi:10.1038/s41598-021-85281-8)
Supplement: Supplementary file 7 — Supplementary Table 3. [file 41598_2021_85281_MOESM7_ESM.xlsx]

## Sheet: Sheet1
Supplementary Table 3. Characterization of the microbial richness and diversity index of soil bacteria.
Sample\Estimators	Shannon	Ace	Chao
CK26_T1	5.985	1587.58	1358.38
CK26_T2	6.085	1414.8	1360
CK26_T3	6.017	1341.15	1321.01
Average	6.029a	1447.842a	1346.463a
R26_T1	6.066	1396.74	1401.53
R26_T2	6.105	1620.02	1356.68
R26_T3	6.11	1672.48	1365.11
Average	6.094a	1563.079a	1374.440a
CK49_T1	6.053	1365.01	1340.11
CK49_T2	6.102	1701.76	1476.67
CK49_T3	6.039	1315.72	1272.01
Average	6.065a	1460.828a	1362.930a
R49_T1	5.965	1213.94	1207.04
R49_T2	6.122	1386.91	1333.91
R49_T3	6.079	1404.78	1342.03
Average	6.055a	1335.210a	1294.327a
CK44_T1	5.88	1206.98	1198.08
CK44_T2	4.404	708.922	616.516
CK44_T3	2.456	466.996	295.25
Average	4.247a	794.298a	703.283a
S44_T1	3.814	467.991	444.554
S44_T2	2.28	271.486	209.438
S44_T3	1.792	440.812	262.545
Average	2.629a	393.430a	305.512a
CK45_T1	5.85	1197.27	1187.07
CK45_T2	4.612	958.452	754.304
CK45_T3	4.633	773.366	664.493
Average	5.032a	976.361a	868.621a
S45_T1	5.898	1136.3	1113.37
S45_T2	6.148	1434.88	1373.15
S45_T3	6.153	1364.75	1287.98
Average	6.066a	1311.975a	1258.167a
Treatment values within a row followed by different letters are significantly differences at P ≤ 0.05 levels according to Student's t test. T, soil. R, resistant variety inoculated with T. controversa; S, susceptible variety inoculated with T. controversa; CK, wheat not inoculated with T. controversa; 26, wheat hybrid variety Mianyang 26 / Yumai 47; 49, wheat hybrid variety Yumai 49 * 4 / Lankao …
