# Supplementary material for: Characterization of the microbial communities in wheat tissues and rhizosphere soil caused by dwarf bunt of wheat
Source: Sci Rep. 2021 Mar 11;11:5773. doi: 10.1038/s41598-021-85281-8 (PMC7952392; doi:10.1038/s41598-021-85281-8)
Supplement: Supplementary file 8 — Supplementary Table 4. [file 41598_2021_85281_MOESM8_ESM.xlsx]

## Sheet: Sheet1
Supplementary Table 4. Characterization of the microbial richness and diversity index of bacteria in root.
Sample\Estimators	Shannon	Ace	Chao
CK26_R1	2.567	552.716	392.848
CK26_R2	3.194	416.953	355.636
CK26_R3	3.273	355.02	294.667
Average	3.011a	441.563a	347.717a
R26_R1	2.1	313.684	213.538
R26_R2	3.129	499.509	380.706
R26_R3	3.031	574.815	516.886
Average	2.754a	462.669a	370.377a
CK49_R1	3.236	714.72	554.776
CK49_R2	2.815	304.59	265
CK49_R3	3.227	553.022	476.063
Average	3.093a	524.111a	431.946a
R49_R1	2.64	307.313	317.2
R49_R2	2.8188	472.363	369.286
R49_R3	3.336	332.694	369.778
Average	2.932a	370.790a	352.088a
CK44_R1	4.598	813.877	661.662
CK44_R2	5.968	1333.63	1323.17
CK44_R3	5.943	1302.89	1236.07
Average	5.503a	1150.133a	1073.632a
S44_R1	2.2579	349.135	220.048
S44_R2	1.8549	294.804	150.111
S44_R3	3.3217	617.477	482.438
Average	2.478b	420.472b	284.199b
CK45_R1	4.603	843.742	678.833
CK45_R2	4.682	742.515	601.068
CK45_R3	4.836	694.392	670.138
Average	4.707a	760.216a	650.013a
S45_R1	2.6762	338.825	301.222
S45_R2	2.9387	524.256	407.75
S45_R3	2.5093	418.198	336.103
Average	2.708b	427.093b	348.359b
Treatment values within a row followed by different letters are significantly differences at P≤0.05 levels according to Student's t test. R (front), root. R (back), resistant variety inoculated with T. controversa; S, susceptible variety inoculated with T. controversa; CK, wheat not inoculated with T. controversa; 26, wheat hybrid variety Mianyang 26 / Yumai 47; 49, wheat hybrid variety Yumai 49 …
