# Supplementary material for: Characterization of the microbial communities in wheat tissues and rhizosphere soil caused by dwarf bunt of wheat
Source: Sci Rep. 2021 Mar 11;11:5773. doi: 10.1038/s41598-021-85281-8 (PMC7952392; doi:10.1038/s41598-021-85281-8)
Supplement: Supplementary file 9 — Supplementary Table 5. [file 41598_2021_85281_MOESM9_ESM.xlsx]

## Sheet: Sheet1
Supplementary Table 5. Characterization of the microbial richness and diversity index of bacteria in the ear.
Sample\Estimators	Shannon	Ace	Chao
CK26_E1	1.585	145.244	101
CK26_E2	2.263	215.644	191.5
CK26_E3	3.33	356.991	293.824
Average	2.393a	239.293a	195.441a
R26_E1	0.817	56.548	63
R26_E2	2.342	337.39	272.5
R26_E3	1.219	122.181	85.5
Average	1.459a	172.040a	140.333a
CK45_E1	2.353	277.368	237.789
CK45_E2	4.408	859.167	848.483
CK45_E3	3.205	325.116	319.071
Average	3.322a	487.217a	468.448a
S45_E1	1.119	116.901	45.5
S45_E2	6.049	1280.57	1263.42
S45_E3	6.096	1654.39	1414.13
Average	4.422a	1017.287a	907.685a
Treatment values within a row followed by different letters are significantly differences at P≤ 0.05 levels according to Student's t test. E, ear. R, resistant variety inoculated with T. controversa; S, susceptible variety inoculated with T. controversa; CK, wheat not inoculated with T. controversa; 26, wheat hybrid variety Mianyang 26 / Yumai 47; 45, wheat variety A-45.
