# Supplementary material for: Characterization of the microbial communities in wheat tissues and rhizosphere soil caused by dwarf bunt of wheat
Source: Sci Rep. 2021 Mar 11;11:5773. doi: 10.1038/s41598-021-85281-8 (PMC7952392; doi:10.1038/s41598-021-85281-8)
Supplement: Supplementary file 10 — Supplementary Table 6. [file 41598_2021_85281_MOESM10_ESM.xlsx]

## Sheet: Sheet1
Supplementary Table 6. Characterization of the microbial richness and diversity index of bacteria in the first stem.
Sample\Estimators	Shannon	Ace	Chao
R26_FS1	2.593	434.823	297.5
R26_FS2	3.154	543.818	385.133
R26_FS3	3.153	346.716	285.621
Average	2.967a	441.786a	322.751a
CK26_FS1	3.177	447.549	355.333
CK26_FS2	2.451	191.009	135
CK26_FS3	2.784	415.143	348.64
Average	2.804a	351.234a	279.658a
S45_FS1	2.412	439.429	387
S45_FS2	6.03	1290.62	1225.64
S45_FS3	6.09	1321.97	1347.48
Average	4.844a	1017.341a	986.706a
CK45_FS1	4.877	770.295	748.14
CK45_FS2	4.081	514.577	497.835
CK45_FS3	3.393	750.001	528.444
Average	4.117a	678.291a	591.473a
Treatment values within a row followed by different letters are significantly differences at P ≤ 0.05 levels according to Student's t test. FS, first stem under the ear. R, resistant variety inoculated with T. controversa; S, susceptible variety inoculated with T. controversa; CK, wheat not inoculated with T. controversa; 26, wheat hybrid variety Mianyang 26 / Yumai 47; 45, wheat variety A-45.
