# Supplementary material for: Characterization of the microbial communities in wheat tissues and rhizosphere soil caused by dwarf bunt of wheat
Source: Sci Rep. 2021 Mar 11;11:5773. doi: 10.1038/s41598-021-85281-8 (PMC7952392; doi:10.1038/s41598-021-85281-8)
Supplement: Supplementary file 11 — Supplementary Table 7. [file 41598_2021_85281_MOESM11_ESM.xlsx]

## Sheet: Sheet1
Supplementary Table 7. Characterization of the microbial richness and diversity index of bacteria in stem base.
Sample\Estimators	Shannon	Ace	Chao
CK26_SB1	5.335	1055.2	1056.33
CK26_SB2	3.198	633.42	536.577
CK26_SB3	3.867	445.079	361.243
Average	4.133a	711.232a	651.383a
R26_SB1	4.738	654.157	674.132
R26_SB2	3.041	618.526	471.553
R26_SB3	3.087	515.073	376.588
Average	3.622a	595.919a	507.424a
CK45_SB1	2.571	178.807	176.273
CK45_SB2	4.094	787.065	635.333
CK45_SB3	3.541	235.161	239.652
Average	3.402a	400.344a	350.419a
S45_SB1	3.626	386.067	346.781
S45_SB2	2.991	331.832	250.162
S45_SB3	3.111	463.784	361.486
Average	3.243a	393.895a	319.477a
Treatment values within a row followed by different letters are significantly differences at P≤ 0.05 levels according to Student's t test. SB, stem base. R, resistant variety inoculated with T. controversa; S, susceptible variety inoculated with T. controversa; CK, wheat not inoculated with T. controversa; 26, wheat hybrid variety Mianyang 26 / Yumai 47; 45, wheat variety A-45.
