# Supplementary material for: Characterization of the microbial communities in wheat tissues and rhizosphere soil caused by dwarf bunt of wheat
Source: Sci Rep. 2021 Mar 11;11:5773. doi: 10.1038/s41598-021-85281-8 (PMC7952392; doi:10.1038/s41598-021-85281-8)
Supplement: Supplementary file 12 — Supplementary Table 8. [file 41598_2021_85281_MOESM12_ESM.xlsx]

## Sheet: 细菌_igraph.net.pro
Supplementary Table 8. Topological properties of bacterial co-occurring networks associated with inoculated and uninoculated wheat groups
Network parameters	Resistant disease wheat	Resistant healthy wheat	Susceptible disease wheat	Susceptible healthy wheat
Number of edges	200	290	227	157
Number of positive edges	172	220	190	137
Number of negtive edges	28	70	37	20
Number of vertices	47	45	44	42
Connectance	0.185014	0.292929	0.239958	0.182346
Average degree	8.51064	12.8889	10.3182	7.47619
Average path length	2.61433	1.95063	2.5222	2.58387
Diameter	7	5	6	7
Clustering coefficient	0.604976	0.690732	0.680093	0.63491
Number of clusters	2	2	1	2
Centralization degree	0.249769	0.29798	0.248414	0.281069
Centralization betweenness	0.125033	0.0492988	0.178217	0.21149
Centralization closeness	0.0775334	0.0488122	0.297751	0.1072
