# Supplementary material for: Characterization of the microbial communities in wheat tissues and rhizosphere soil caused by dwarf bunt of wheat
Source: Sci Rep. 2021 Mar 11;11:5773. doi: 10.1038/s41598-021-85281-8 (PMC7952392; doi:10.1038/s41598-021-85281-8)
Supplement: Supplementary file 13 — Supplementary Table 9. [file 41598_2021_85281_MOESM13_ESM.xlsx]

## Sheet: 真菌_igraph.net.pro
Supplementary Table 9. Topological properties of fungal co-occurring networks associated with healthy or diseased wheat groups
Network parameters	Resistant disease wheat	Resistant healthy wheat	Susceptible disease wheat	Susceptible healthy wheat
Number of edges	70	41	477	145
Number of positive edges	37	26	448	143
Number of negtive edges	33	15	29	2
Number of vertices	74	49	119	59
Connectance	0.0259163	0.0348639	0.067939	0.0847458
Average degree	1.89189	1.67347	8.01681	4.91525
Average path length	1	1	1.66248	1
Diameter	1	1	6	1
Clustering coefficient	1	1	0.917184	1
Number of clusters	28	20	19	15
Centralization degree	0.0288782	0.0484694	0.110027	0.122151
Centralization betweenness	0	0	0.0282781	0
Centralization closeness	0.000848076	0.0022374	0.00357313	0.00549411
